# Supplementary material for: Stem-loop-induced ribosome queuing in the uORF2/ATF4 overlap fine-tunes stress-induced human ATF4 translational control
Source: Cell Rep. Author manuscript; Available in PMC 2024 Apr 30. (PMC11058473; doi:10.1016/j.celrep.2024.113976)
Supplement: SupplementaryMaterial [file NIHMS1986405-supplement-SupplementaryMaterial.zip]

Archive with 6 entries (6 files):
- 1-s2.0-S2211124724003048-mmc5.xlsx
- 1-s2.0-S2211124724003048-mmc4.xlsx
- 1-s2.0-S2211124724003048-mmc3.xlsx
- 1-s2.0-S2211124724003048-mmc2.xlsx
- 1-s2.0-S2211124724003048-mmc6.pdf
- 1-s2.0-S2211124724003048-mmc1.pdf
