# Supplementary material for: Stem-loop-induced ribosome queuing in the uORF2/ATF4 overlap fine-tunes stress-induced human ATF4 translational control
Source: Cell Rep. Author manuscript; Available in PMC 2024 Apr 30. (PMC11058473; doi:10.1016/j.celrep.2024.113976)
Supplement: SupplementaryMaterial [file NIHMS1986405-supplement-SupplementaryMaterial.zip › 1-s2.0-S2211124724003048-mmc5.xlsx]

## Sheet: GeneArt Strings DNA Fragments
Data S4. GeneArt Strings DNA Fragments (Invitrogen) used in this study.
GeneArt Strings DNA Fragment name	GeneArt Strings DNA Fragment sequence
wt ATF4-HA Tag	CGCTAGCGCTACCGGACTCAGATCTCGAGCTCAAGCTTATTTCTACTTTGCCCGCCCACAGATGTAGTTTTCTCTGCGCGTGTGCGTTTTCCCTCCTCCCCGCCCTCAGGGTCCACGGCCACCATGGCGTATTAGGGGCAGCAGTGCCTGCGGCAGCATTGGCCTTTGCAGCGGCGGCAGCAGCACCAGGCTCTGCAGCGGCAACCCCCAGCGGCTTAAGCCATGGCGCTTCTCACGGCATTCAGCAGCAGCGTTGCTGTAACCGACAAAGACACCTTCGAATTAAGCACATTCCTCGATTCCAGCAAAGCACCGCAACATGACCGAAATGAGCTTCCTGAGCAGCGAGGTGTTGGTGGGGGACTTGATGTCCCCCTTCGACCAGTCGGGTTTGGGGGC…
d-all	CGCTAGCGCTACCGGACTCAGATCTCGAGCTCAAGCTTATTTCTACTTTGCCCGCCCACAGAGGTAGTTTTCTCTGCGCGTGTGCGTTTTCCCTCCTCCCCGCCCTCAGGGTCCACGGCCACCAGGGCGTATTAGGGGCAGCAGTGCCTGCGGCAGCATTGGCCTTTGCAGCGGCGGCAGCAGCACCAGGCTCTGCAGCGGCAACCCCCAGCGGCTTAAGCCAGGGCGCTTCTCACGGCATTCAGCAGCAGCGTTGCTGTAACCGACAAAGACACCTTCGAATTAAGCACATTCCTCGATTCCAGCAAAGCACCGCAACATGACCGAAATGAGCTTCCTGAGCAGCGAGGTGTTGGTGGGGGACTTGATGTCCCCCTTCGACCAGTCGGGTTTGGGGGC…
wt-SL3Mut-2	CCTTTGCAGCGGCGGCAGCAGCACCAGGCTCTGCAGCGGCAACCCCCAGCGGCTTAAGCCATGGCGCTTCTCACGGCATTCAGCAGCAGCGTTGCTGTAACCGACAAAGACACCTTCGAATTAAGCACATTCCTCGATTCCAGCAAAGCACCGCAACATGACCGAAATGAGCTTCCTGAGCAGCGAGGTGTTGGTATCGGACTTGATGTCCCCCTTCGACCAGTCGGGTTTGGGGGCTGAAGAAAGCCTAGGTCTCTTAGATGATTACCTGGAGGTGGCCAAGCACTTCAAACCTCATGGGTTCTCCAGCGACAAGGCTAAGGCGGGCTCCTCCGAATGGCTGGCTGTGGATGGGTTGGTCAGTCCCTCCAACAACAGCAAGGAGGATGCCTTCTCCGG…
wt-UUGMut-AUG3	CTTTGCAGCGGCGGCAGCAGCACCAGGCTCTGCAGCGGCAACCCCCAGCGGCTTAAGCCATGGCGCTTCTCACGGCATTCAGCAGCAGCGTTGCTGTAACCGACAAAGACACCTTCGAATTAAGCACATTCCTCGATTCCAGCAAAGCACCGCAACATGACCGAAATGAGCTTCCTGAGCAGCGAGGTGTTGGTGGGGGACGCAATGTCCCCCTTCGACCAGTCGGGTTTGGGGGCTGAAGAAAGCCTAGGTCTCTTAGATGATTACCTGGAGGTGGCCAAGCACTTCAAACCTCATGGGTTCTCCAGCGACAAGGCTAAGGCGGGCTCCTCCGAATGGCTGGCTGTGGATGGGTTGGTCAGTCCCTCCAACAACAGCAAGGAGGATGCCTTCTCCGGG…
wt-SL3Mut-1-AUG3Mut	CTTTGCAGCGGCGGCAGCAGCACCAGGCTCTGCAGCGGCAACCCCCAGCGGCTTAAGCCATGGCGCTTCTCACGGCATTCAGCAGCAGCGTTGCTGTAACCGACAAAGACACCTTCGAATTAAGCACATTCCTCGATTCCAGCAAAGCACCGCAACATGACCGAAATGAGCTTCCTGAGCAGCGAGGTGTTGGTGGGGGACTTGAGGTCAAAATTCGACCAGTCGGGTTTGGGGGCTGAAGAAAGCCTAGGTCTCTTAGATGATTACCTGGAGGTGGCCAAGCACTTCAAACCTCATGGGTTCTCCAGCGACAAGGCTAAGGCGGGCTCCTCCGAATGGCTGGCTGTGGATGGGTTGGTCAGTCCCTCCAACAACAGCAAGGAGGATGCCTTCTCCGGG…
wt-A326G	CTTTGCAGCGGCGGCAGCAGCACCAGGCTCTGCAGCGGCAACCCCCAGCGGCTTAAGCCATGGCGCTTCTCACGGCATTCAGCAGCAGCGTTGCTGTAACCGACAAAGACACCTTCGAATTAAGCACATTCCTCGATTCCAGCAAAGCACCGCAACATGACCGAAATGAGCTTCCTGAGCAGCGAGGTGTTGGTGGGGGGCTTGATGTCCCCCTTCGACCAGTCGGGTTTGGGGGCTGAAGAAAGCCTAGGTCTCTTAGATGATTACCTGGAGGTGGCCAAGCACTTCAAACCTCATGGGTTCTCCAGCGACAAGGCTAAGGCGGGCTCCTCCGAATGGCTGGCTGTGGATGGGTTGGTCAGTCCCTCCAACAACAGCAAGGAGGATGCCTTCTCCGGG…
wt-SL3Mut-1-A326G	CCTTTGCAGCGGCGGCAGCAGCACCAGGCTCTGCAGCGGCAACCCCCAGCGGCTTAAGCCATGGCGCTTCTCACGGCATTCAGCAGCAGCGTTGCTGTAACCGACAAAGACACCTTCGAATTAAGCACATTCCTCGATTCCAGCAAAGCACCGCAACATGACCGAAATGAGCTTCCTGAGCAGCGAGGTGTTGGTGGGGGGCTTGATGTCAAAATTCGACCAGTCGGGTTTGGGGGCTGAAGAAAGCCTAGGTCTCTTAGATGATTACCTGGAGGTGGCCAAGCACTTCAAACCTCATGGGTTCTCCAGCGACAAGGCTAAGGCGGGCTCCTCCGAATGGCTGGCTGTGGATGGGTTGGTCAGTCCCTCCAACAACAGCAAGGAGGATGCCTTCTCCGG…
wt-AUG3Mut	CTTTGCAGCGGCGGCAGCAGCACCAGGCTCTGCAGCGGCAACCCCCAGCGGCTTAAGCCATGGCGCTTCTCACGGCATTCAGCAGCAGCGTTGCTGTAACCGACAAAGACACCTTCGAATTAAGCACATTCCTCGATTCCAGCAAAGCACCGCAACATGACCGAAATGAGCTTCCTGAGCAGCGAGGTGTTGGTGGGGGACTTGAGGTCCCCCTTCGACCAGTCGGGTTTGGGGGCTGAAGAAAGCCTAGGTCTCTTAGATGATTACCTGGAGGTGGCCAAGCACTTCAAACCTCATGGGTTCTCCAGCGACAAGGCTAAGGCGGGCTCCTCCGAATGGCTGGCTGTGGATGGGTTGGTCAGTCCCTCCAACAACAGCAAGGAGGATGCCTTCTCCGGG…
wt-3AUGMut	CTTTGCAGCGGCGGCAGCAGCACCAGGCTCTGCAGCGGCAACCCCCAGCGGCTTAAGCCATGGCGCTTCTCACGGCATTCAGCAGCAGCGTTGCTGTAACCGACAAAGACACCTTCGAATTAAGCACATTCCTCGATTCCAGCAAAGCACCGCAACAGGACCGAAAGGAGCTTCCTGAGCAGCGAGGTGTTGGTGGGGGACTTGAGGTCCCCCTTCGACCAGTCGGGTTTGGGGGCTGAAGAAAGCCTAGGTCTCTTAGATGATTACCTGGAGGTGGCCAAGCACTTCAAACCTCATGGGTTCTCCAGCGACAAGGCTAAGGCGGGCTCCTCCGAATGGCTGGCTGTGGATGGGTTGGTCAGTCCCTCCAACAACAGCAAGGAGGATGCCTTCTCCGGG…
d2-3AUGMut	CTTTGCAGCGGCGGCAGCAGCACCAGGCTCTGCAGCGGCAACCCCCAGCGGCTTAAGCCAGGGCGCTTCTCACGGCATTCAGCAGCAGCGTTGCTGTAACCGACAAAGACACCTTCGAATTAAGCACATTCCTCGATTCCAGCAAAGCACCGCAACAGGACCGAAAGGAGCTTCCTGAGCAGCGAGGTGTTGGTGGGGGACTTGAGGTCCCCCTTCGACCAGTCGGGTTTGGGGGCTGAAGAAAGCCTAGGTCTCTTAGATGATTACCTGGAGGTGGCCAAGCACTTCAAACCTCATGGGTTCTCCAGCGACAAGGCTAAGGCGGGCTCCTCCGAATGGCTGGCTGTGGATGGGTTGGTCAGTCCCTCCAACAACAGCAAGGAGGATGCCTTCTCCGGG…
3AUGMut-stop	GCGGCAGCAGCACCAGGCTCTGCAGCGGCAACCCCCAGCGGCTTAAGCCATGGCGCTTCTCACGGCATTCAGCAGCAGCGTTGCTGTAACCGACAAAGACACCTTCGAATTAAGCACATTCCTCGATTCCAGCAAAGCACCGCAACAGGACCGAAAGGAGCTTCCTGAGCAGCGAGGTGTTGGTGGGGGACTTGAGGTCCCCCTTCGACCAGTCGGGTTTGGGGGCTGAAGAAAGCCTAGGTCTCTTAGATGATTACTAATAACTGGAGGTGGCCAAGCACTTCAAACCTCATGGGTTCTCCAGCGACAAGGCTAAGGCGGGCTCCTCCGAATGGCTGGCTGTGGATGGGTTGGTCAGTCCCTCCAACAACAGCAAGGAGGATGCCTTCTCCGGGACAG…
3AUGMut-short	TGGGCAGTGAAGTGGATATCACTGAAGGAGATAGGAAGCCAGACTACACTGCTTACGTTGCCATGATCCCTCAGTGCATAAAGGAGGAAGACACCCCTTCAGATAATGATAGTGGCATCTGTATGAGCCCAGAGTCCTATCTGGGGTCTCCTCAGCACAGCCCCTCTACCCGCAAGGCAAGGGGGAAGAAAAGGGTCCCCTACCCATACGATGTTCCAGATTACGCTTAGTTGAGGATAGTCAGGAGCGTCAATGTGCTTGTACATAGAGTGCTGTAGCTGTGTGTTCCAATAAATTATTTTGTAGGGAAAGTAGCGGCCGCGACTCTAGATCATAATCAG
uORF2_ins	CTTTGCAGCGGCGGCAGCAGCACCAGGCTCTGCAGCGGCAACCCCCAGCGGCTTAAGCCATGGCGCTTCTCACGGCATTCAGCGAACAGAAACTCATCTCCGAAGAGGATCTGGAACAGAAACTGATTTCTGAAGAGGATCTCGAGCAAAAACTCATCTCTGAGGAAGATCTGGAACAAAAGCTCATCTCAGAAGAAGACCTGGAGCAGAAACTCATATCAGAGGAGGATCTTGAGCAGAAGCTCATTTCCGAGGAGGACCTCGAACAGAAGCTCATATCTGAAGAGGACCTTGAACAAAAACTTATTTCCGAAGAAGATTTGGAGCAAAAATTGATCTCCGAGGAAGACTTGGAACAGAAGTTGATCTCCGAAGAGGACCTCAGCAGCGTTGCTGTAA…
d2_ins (uORF2_ins => AUG to AGG)	CTTTGCAGCGGCGGCAGCAGCACCAGGCTCTGCAGCGGCAACCCCCAGCGGCTTAAGCCAGGGCGCTTCTCACGGCATTCAGCGAACAGAAACTCATCTCCGAAGAGGATCTGGAACAGAAACTGATTTCTGAAGAGGATCTCGAGCAAAAACTCATCTCTGAGGAAGATCTGGAACAAAAGCTCATCTCAGAAGAAGACCTGGAGCAGAAACTCATATCAGAGGAGGATCTTGAGCAGAAGCTCATTTCCGAGGAGGACCTCGAACAGAAGCTCATATCTGAAGAGGACCTTGAACAAAAACTTATTTCCGAAGAAGATTTGGAGCAAAAATTGATCTCCGAGGAAGACTTGGAACAGAAGTTGATCTCCGAAGAGGACCTCAGCAGCGTTGCTGTAA…
uORF2_ins_3AUGMut	CTTTGCAGCGGCGGCAGCAGCACCAGGCTCTGCAGCGGCAACCCCCAGCGGCTTAAGCCATGGCGCTTCTCACGGCATTCAGCGAACAGAAACTCATCTCCGAAGAGGATCTGGAACAGAAACTGATTTCTGAAGAGGATCTCGAGCAAAAACTCATCTCTGAGGAAGATCTGGAACAAAAGCTCATCTCAGAAGAAGACCTGGAGCAGAAACTCATATCAGAGGAGGATCTTGAGCAGAAGCTCATTTCCGAGGAGGACCTCGAACAGAAGCTCATATCTGAAGAGGACCTTGAACAAAAACTTATTTCCGAAGAAGATTTGGAGCAAAAATTGATCTCCGAGGAAGACTTGGAACAGAAGTTGATCTCCGAAGAGGACCTCAGCAGCGTTGCTGTAA…
wt-CUGMut	CTTTGCAGCGGCGGCAGCAGCACCAGGCTCTGCAGCGGCAACCCCCAGCGGCTTAAGCCATGGCGCTTCTCACGGCATTCAGCAGCAGCGTTGCTGTAACCGACAAAGACACCTTCGAATTAAGCACATTCCTCGATTCCAGCAAAGCACCGCAACATGACCGAAATGAGCTTCCTAAGCAGCGAGGTGTTGGTGGGGGACTTGATGTCCCCCTTCGACCAGTCGGGTTTGGGGGCTGAAGAAAGCCTAGGTCTCTTAGATGATTACCTGGAGGTGGCCAAGCACTTCAAACCTCATGGGTTCTCCAGCGACAAGGCTAAGGCGGGCTCCTCCGAATGGCTGGCTGTGGATGGGTTGGTCAGTCCCTCCAACAACAGCAAGGAGGATGCCTTCTCCGGG…
wt-SL3Mut-1-CUGMut	CTTTGCAGCGGCGGCAGCAGCACCAGGCTCTGCAGCGGCAACCCCCAGCGGCTTAAGCCATGGCGCTTCTCACGGCATTCAGCAGCAGCGTTGCTGTAACCGACAAAGACACCTTCGAATTAAGCACATTCCTCGATTCCAGCAAAGCACCGCAACATGACCGAAATGAGCTTCCTAAGCAGCGAGGTGTTGGTGGGGGACTTGATGTCAAAATTCGACCAGTCGGGTTTGGGGGCTGAAGAAAGCCTAGGTCTCTTAGATGATTACCTGGAGGTGGCCAAGCACTTCAAACCTCATGGGTTCTCCAGCGACAAGGCTAAGGCGGGCTCCTCCGAATGGCTGGCTGTGGATGGGTTGGTCAGTCCCTCCAACAACAGCAAGGAGGATGCCTTCTCCGGG…
wt_ins	CTTTGCAGCGGCGGCAGCAGCACCAGGCTCTGCAGCGGCAACCCCCAGCGGCTTAAGCCATGGCGCTTCTCACGGCATTCAGCAGCAGCGTTGCTGTAACCGACAAAGACACCTTCGAATTAAGCACATTCCTCGATTCCAGCAAAGCACCGCAACATGGAACAGAAACTCATCTCCGAAGAGGATCTAGAACAGAAACTAATATCAGAAGAGGATTTAGAGCAAAAACTCATCTCAGAGGAAGATCTAGAACAAAAGCTCATCTCGGAAGAAGACCTAGAGCAGAAACTCATTTCGGAGGAGGATCTCGAGCAGAAGCTCATATCCGAGGAGGACCTAACCGAAATGAGCTTCCTGAGCAGCGAGGTGTTGGTGGGGGACTTGATGTCCCCCTTCGAC…
wt_ins-SL3Mut-1	CTTTGCAGCGGCGGCAGCAGCACCAGGCTCTGCAGCGGCAACCCCCAGCGGCTTAAGCCATGGCGCTTCTCACGGCATTCAGCAGCAGCGTTGCTGTAACCGACAAAGACACCTTCGAATTAAGCACATTCCTCGATTCCAGCAAAGCACCGCAACATGGAACAGAAACTCATCTCCGAAGAGGATCTAGAACAGAAACTAATATCAGAAGAGGATTTAGAGCAAAAACTCATCTCAGAGGAAGATCTAGAACAAAAGCTCATCTCGGAAGAAGACCTAGAGCAGAAACTCATTTCGGAGGAGGATCTCGAGCAGAAGCTCATATCCGAGGAGGACCTAACCGAAATGAGCTTCCTGAGCAGCGAGGTGTTGGTGGGGGACTTGATGTCAAAATTCGAC…
uORF2-ATF4-HA fusion	CTTTGCAGCGGCGGCAGCAGCACCAGGCTCTGCAGCGGCAACCCCCAGCGGCTTAAGCCATGGCGCTTCTCACGGCATTCAGCAGCAGCGTTGCTGTAACCGACAAAGACACCTTCGAATTAAGCACATTCCTCGATTCCAGCAAAGCACCGCAACATGACCGAAATGAGCTTCCTGAGCAGCGAGGTGTTGGTGGGGGACTTGATGTCCCCCTTCGACCAGTCGGGTTTGGGGGCGAAGAAAGCCTAGGTCTCTTAGATGATTACCTGGAGGTGGCCAAGCACTTCAAACCTCATGGGTTCTCCAGCGACAAGGCTAAGGCGGGCTCCTCCGAATGGCTGGCTGTGGATGGGTTGGTCAGTCCCTCCAACAACAGCAAGGAGGATGCCTTCTCCGGGA…
