# Supplementary material for: Stem-loop-induced ribosome queuing in the uORF2/ATF4 overlap fine-tunes stress-induced human ATF4 translational control
Source: Cell Rep. Author manuscript; Available in PMC 2024 Apr 30. (PMC11058473; doi:10.1016/j.celrep.2024.113976)
Supplement: SupplementaryMaterial [file NIHMS1986405-supplement-SupplementaryMaterial.zip › 1-s2.0-S2211124724003048-mmc4.xlsx]

## Sheet: Primers for plasmid creation
Primers for plasmid creation (Eurofins Genomics); related to STAR Methods
Primer name	Primer sequence (5´to 3´)	Source of reference
hATF4-St-st_AGG-F	TGCCCGCCCACAGAGGTAGTTTTCTCTGC	This study
hATF4-St-st_AGG-R	GCAGAGAAAACTACCTCTGTGGGCGGGCA	This study
hATF4-uORF1_AGG-F	CCTCAGGGTCCACGGCCACCAGGGCGTATTAG	This study
hATF4-uORF1_AGG-R	GCCCCTAATACGCCCTGGTGGCCGTGGAC	This study
hATF4-uORF2_AGG	CACCAGGCTCTGCAGCGGCAACCCCCAGCGGCTTAAGCCAGGGCGCTTCTCACG	This study
SW ATF4 d120 SphI R	TCTCTGGCATGCGAGAATCTCACG	This study
hATF4-dSt-st_NC1	TCGAGCTCAAGCTTATTTCTACTTTGCCCGCCCACAGAGGTAGTTTTCTCTACGCGTGTGCGTTTTC	This study
hATF4-PstI-R	TTGCCGCTGCAGAGCCTGGTGCT	This study
hATF4-St-st-only_NC1	TCGAGCTCAAGCTTATTTCTACTTTGCCCGCCCACAGATGTAGTTTTCTCTACGCGTGTGCGTTTTC	This study
hATF4-St-st-only_NC2/3	TCGAGCTCAAGCTTATTTCTACTTTGCCCGCCCACAGATGTAGTTTTCTCTACGCGTACGCGTTTTCCCTCCTCCC	This study
hATF4-dSt-st-SL1	GAGCTCAAGCTTATTTCTACTTTGCCCGACCAAAGAGGTAGTTTTCTCTG	This study
hATF4-SL2-1-F	CCGCCCTCATTGTCCACGGCCACC	This study
hATF4-SL2-1 R	CCGTGGACAATGAGGGCGGGGGAG	This study
hATF4-SL2-2-F	CTCCTCCCCTGCCCTCAGTGTCCACGG	This study
hATF4-SL2-2-R	CCGTGGACACTGAGGGCAGGGGAGGAG	This study
hATF4-A235G-F	TAACCGACAAAGGCACCTTCGAATTAAGC	This study
hATF4-A235G-R	CTTAATTCGAAGGTGCCTTTGTCGGTTAC	This study
hATF4-SL3_CAAAA-F	GACTTGATGTCAAAATTCGACCAGTCGGG	This study
hATF4-SL3_CAAAA-R	ACTGGTCGAATTTTGACATCAAGTCCC	This study
hATF4-3rdAGG-F	GACTTGAGGTCCCCCTTCGACCAGTCGG	This study
hATF4-3rdAGG-R	TCGAAGGGGGACCTCAAGTCCCCCACCAA	This study

## Sheet: Primers for RT-qPCR
Primers for RT-qPCR (Eurofins Genomics); related to STAR Methods
Primer name	Primer sequence (5´to 3´)	Source of reference
hATF4-HA Tag-F	GAGATCCAGTACCTGAAAGATTTG	This study
hATF4-HA Tag-R	GTAATCTGGAACATCGTATGGG	This study
Neomycin-F	GAACTGTTCGCCAGGCTCAAG	This study
Neomycin-R	GGCCACAGTCGATGAATCCAG	This study
18S-F	CCGCAGCTAGGAATAATG	Herrmannova et al.8
18S-R	CCGGTCCAAGAATTTCAC	Herrmannova et al.8
yeast RPL41-F	CGAAATGAGAGCCAAGTGG	Herrmannova et al.8
yeast RPL41-R	ATGCAATTTAGATCCATTATGAGG	Herrmannova et al.8
ATF4-uORF2-Fw	AGCCATGGCGCTTCTCAC	This study
ATF4-CUG2_Rev	CCTCGCTGCTCAGGAAGCTC	This study
SL3_Fw	CGACCAGTCGGGTTTGGG	This study
SL3_127_Rev	CAGCCATTCGGAGGAGCC	This study
ATF4_mid_Fw	GAGATAGGAAGCCAGACTACACTGC	This study
ATF4_mid_Rev	TGAGGAGACCCCAGATAGGACTC	This study

## Sheet: Primers for T3-ligation assay
Data S3. Primers (Eurofins Genomics) used in this study.
Primer name	Primer sequence (5´to 3´)	Source of reference
SGprobeL1	pCTTTGTCGGTTACTCTATGGGCAGTCGGTGAT	This study
SGprobeR1	CCATCTCATCCCTGCGTGTCTTCGAAGGTrGrU	This study
SGprobeL2	pCCCCCACCAACTCTATGGGCAGTCGGTGAT	This study
SGprobeR2	CCATCTCATCCCTGCGTGTCGGGACATCAArGrU	This study
SGprobeL3	pGGAATCGAGGAACTCTATGGGCAGTCGGTGAT	This study
SGprobeR3	CCATCTCATCCCTGCGTGTCGGTGCTTTGrCrU	This study
SGprobeL4	pCGCTGCTCAGCTCTATGGGCAGTCGGTGAT	This study
SGprobeR4	CCATCTCATCCCTGCGTGTCCACCAACACrCrU	This study
SGadapterFOR	ATCACCGACTGCCCATAGAG	Liu, W., Yan, J., Zhang, Z., Pian, H., Liu, C., and Li, Z. (2018). Identification of a selective DNA ligase for accurate recognition and ultrasensitive quantification of N(6)-methyladenosine in RNA at one-nucleotide resolution. Chem Sci 9, 3354-3359. 10.1039/c7sc05233b.
SGadapterREV	CCATCTCATCCCTGCGTGTC	Liu, W., Yan, J., Zhang, Z., Pian, H., Liu, C., and Li, Z. (2018). Identification of a selective DNA ligase for accurate recognition and ultrasensitive quantification of N(6)-methyladenosine in RNA at one-nucleotide resolution. Chem Sci 9, 3354-3359. 10.1039/c7sc05233b.
	p indicates a phosphate group
	r indicates ribonucleotides in an otherwise DNA sequence
