# Supplementary material for: Stem-loop-induced ribosome queuing in the uORF2/ATF4 overlap fine-tunes stress-induced human ATF4 translational control
Source: Cell Rep. Author manuscript; Available in PMC 2024 Apr 30. (PMC11058473; doi:10.1016/j.celrep.2024.113976)
Supplement: SupplementaryMaterial [file NIHMS1986405-supplement-SupplementaryMaterial.zip › 1-s2.0-S2211124724003048-mmc3.xlsx]

## Sheet: Plasmids used in this study
Data S2. Plasmids used in this study
Plasmid names	Description	Source of reference
pCMV-EGFP-N2	high copy Clontech empty vector EGFP-N2 with enhanced green fluorescent protein gene	Roithova, A., Feketova, Z., Vanacova, S., and Stanek, D. (2020). DIS3L2 and LSm proteins are involved in the surveillance of Sm ring-deficient snRNAs. Nucleic Acids Res 48, 6184-6197. 10.1093/nar/gkaa301.
wt ATF4-HA Tag	high copy hATF4-wt-HA-Tag plasmid containing 5’UTR of ATF4 and 3’UTR of ATF4 in high copy pCMV-EGFP-N2 vector	This study
dSt-st	high copy hATF4-dSt-st in wt ATF4-HA Tag plasmid containing point mutation in St-st AUG/AGG	This study
d1	high copy hATF4-d1 in wt ATF4-HA Tag plasmid containing point mutation in uORF1 AUG/AGG	This study
d2	high copy hATF4-d2 in wt ATF4-HA Tag plasmid containing point mutation in uORF2 AUG/AGG	This study
d-all	high copy hATF4-d-all-HA-Tag plasmid containing 5’UTR of ATF4 and 3’UTR of ATF4, carrying point mutation in St-st, uORF1 and uORF2 – AUG/AGG, in high copy pCMV-EGFP-N2 vector	This study
St-st-only	high copy hATF4-St-st-only in wt ATF4-HA Tag plasmid containing point mutation in uORF1 and uORF2 – AUG/AGG	This study
uORF1-only	high copy hATF4-uORF1-only in wt ATF4-HA Tag plasmid containing point mutation in St-st and uORF2 – AUG/AGG	This study
uORF2-only	high copy hATF4-uORF2-only in wt ATF4-HA Tag plasmid containing point mutation in St-st and uORF1 – AUG/AGG	This study
dSt-st-NC1	high copy hATF4-dSt-st-NC1 in dSt-st plasmid containing substitution of CUG near-cognate +7 to +9 downstream of St-st by CUA	This study
St-st-only-NC1	high copy hATF4-St-st-only-NC1 in St-st-only plasmid containing substitution of CUG near-cognate +7 to +9 downstream of St-st by CUA	This study
St-st-only-NC2/3	high copy hATF4-St-st-only-NC2/3 in St-st-only plasmid containing substitution of CUG near-cognate +7 to +9 downstream of St-st by CUA, and GUGUG +13 to +17 downstream of St-st – by GUACG	This study
dSt-st-SL1	high copy hATF4-dSt-st-SL1 in dSt-st plasmid containing point mutations C/A, C/A, -3 and -7 upstream of St-st, respectively, plus point mutation in St-st AUG/AGG	This study
St-st-only-SL2-1	high copy hATF4-St-st-only-SL2-1 in St-st-only plasmid containing substitution of GGG -15 to -13 upstream of uORF1 by TTG	This study
St-st-only-SL2-2	high copy hATF4-St-st-only-SL2-2 in St-st-only plasmid containing substitution of CGC -23 to -21 upstream of uORF1 by TGC, and GGG -15 to -13 upstream of uORF1 by GTG	This study
dSt-st-SL2-1	high copy hATF4-dSt-st-SL2-1 in dSt-st plasmid containing substitution of GGG -15 to -13 upstream of uORF1 by TTG	This study
dSt-st-SL2-2	high copy hATF4-dSt-st-SL2-2 in dSt-st plasmid containing substitution of CGC -23 to -21 upstream of uORF1 by TGC, and GGG -15 to -13 upstream of uORF1 by GTG	This study
d-all-SL2-2	high copy hATF4-d-all-SL2-2 in d-all plasmid containing substitution of CGC -23 to -21 upstream of uORF1 by TGC, and GGG -15 to -13 upstream of uORF1 by GTG	This study
wt-A235G	high copy hATF4-wt-A235G in wt ATF4-HA Tag plasmid containing point mutation +47 downstream of AUG of uORF2 – A/G	This study
wt-SL3Mut-1	high copy hATF4-wt-SL3Mut-1 in wt ATF4-HA Tag plasmid containing substitution of the sequence CCCCC +50 to +54 downstream of first AUG of ATF4 by CAAAA	This study
wt-SL3Mut-2	high copy hATF4-wt-SL3Mut-2 in wt ATF4-HA Tag plasmid containing substitution of the sequence GGG +36 to +38 downstream of first AUG of ATF4 by AUC	This study
dSt-st-SL3Mut-1	high copy hATF4-dSt-st-SL3Mut-1 in dSt-st plasmid containing substitution of the sequence CCCCC +50 to +54 downstream of first AUG of ATF4 by CAAAA	This study
d-all-SL3Mut-1	high copy hATF4-d-all-SL3Mut-1 in d-all plasmid containing substitution of the sequence CCCCC +50 to +54 downstream of first AUG of ATF4 by CAAAA	This study
uORF2-only-SL3Mut-1	high copy hATF4-uORF2-only-SL3Mut-1 in uORF2-only plasmid containing substitution of the sequence CCCCC +50 to +54 downstream of first AUG of ATF4 by CAAAA	This study
wt-AUG3Mut (3rd ATF4 AUG)	high copy hATF4-wt-AUG3Mut in wt ATF4-HA Tag plasmid containing point mutation of third AUG of ATF4, located +46 to +48 downstream of first AUG – AUG/AGG	This study
dSt-st-AUG3Mut (3rd ATF4 AUG)	high copy hATF4-dSt-st-AUG3Mut in dSt-st plasmid containing point mutation of third AUG of ATF4, located +46 to +48 downstream of first AUG – AUG/AGG	This study
wt-UUGMut-AUG3	high copy hATF4-wt-UUGMut-AUG3 in wt ATF4-HA Tag plasmid containing substitution in amino acid preceding third AUG of ATF4 – UUG by GCA	This study
wt-SL3Mut-1-AUG3Mut	high copy hATF4-wt-SL3Mut-1-AUG3Mut in wt ATF4-HA Tag plasmid containing mutations of SL3Mut and AUG3Mut (third ATF4 AUG)	This study
wt-A326G	high copy hATF4-wt-A326G in wt ATF4-HA Tag plasmid containing substitution in potential methylation motif in SL3: A -5 upstream of third AUG of ATF4 by G	This study
wt-SL3Mut-1-A326G	high copy hATF4-wt-SL3Mut-1-A326G in wt ATF4-HA Tag plasmid containing substitution in potential methylation motif in SL3: A -5 upstream of third AUG of ATF4 by G as well as substitution of the sequence CCCCC +50 to +54 downstream of first AUG of ATF4 by CAAAA	This study
wt-3AUGMut	high copy hATF4-wt-3AUGMut in wt ATF4-HA Tag plasmid containing point mutation in the first AUG of ATF4, in the second AUG of ATF4 (located +7 to +9 downstream of the first), and in the third AUG of ATF4 (in SL3, +46 to +48 downstream of the first AUG) – AUG/AGG	This study
d2-3AUGMut	high copy hATF4-d2-3AUGMut in wt ATF4-HA Tag plasmid containing point mutation uORF2 AUG/AGG, then in the first AUG of ATF4, in the second AUG of ATF4 (+7 to +9 downstream of the first), and in the third AUG of ATF4 (in SL3, +46 to +48 downstream of the first) – AUG/AGG	This study
3AUGMut-stop	high copy hATF4-3AUGMut-stop in wt ATF4-HA Tag plasmid containing insertion of two Stop codons UAAUAA in ATF4 sequence after uORF2 Stop codon +109 to +114 downstream of first AUG of ATF4	This study
3AUGMut- short	high copy hATF4-3AUGMut-short in wt ATF4-HA Tag plasmid with the shortened ATF4: the sequence +712 to +1020 downstream of first AUG of ATF4 was removed	This study
3AUGMut- short-stop	high copy hATF4-3AUGMut-short in 3AUGMut-stop plasmid – 3AUGMut-stop and 3AUGMut- short mutations were combined	This study
uORF2_ins	high copy hATF4-uORF2_ins in wt ATF4-HA Tag plasmid with the extension of uORF2 sequence by a stretch of 10 copies of c-Myc Tag, inserted +22 downstream of AUG of uORF2, in uORF2 frame	This study
d2_ins (uORF2_ins => AUG to AGG)	high copy hATF4-d2_ins in wt ATF4-HA Tag plasmid containing point mutation in uORF2 AUG/AGG, then the extension of uORF2 sequence by a stretch of 10 copies of c-Myc Tag, inserted +22 downstream of AUG of uORF2, in uORF2 frame	This study
uORF2_ins_3AUGMut	high copy hATF4-uORF2_ins_3AUGMut in 3AUGMut plasmid – 3AUGMut and uORF2_ins mutations were combined	This study
wt-CUGMut	high copy hATF4-wt-CUGMut in wt ATF4-HA Tag plasmid containing substitution of CUG near-cognate +16 to +18 downstream of the first AUG of ATF4 by CUA	This study
wt-SL3Mut-1-CUGMut	high copy hATF4-wt-SL3Mut-1-CUGMut in wt ATF4-HA Tag plasmid – CUGMut and SL3Mut-1 mutations were combined	This study
wt_ins	high copy hATF4-wt_ins in wt ATF4-HA Tag plasmid containing the extension of ATF4 sequence by a stretch of 6 copies of c-Myc Tag, inserted +1 downstream of the first AUG of ATF4	This study
wt_ins-SL3Mut-1	high copy hATF4-wt_ins-SL3Mut-1 in wt ATF4-HA Tag plasmid – wt_ins and SL3Mut -1 mutations were combined	This study
d2_ins	high copy hATF4-d2_ins in wt_ins plasmid – combination of d2 and wt_ins mutations	This study
d2_ins-SL3Mut-1	high copy hATF4-d2_ins-SL3Mut-1 in wt_ins-SL3Mut-1 plasmid – combination of d2 and wt_ins-SL3Mut-1 mutations	This study
uORF2_ins-SL3Mut-1	high copy hATF4-uORF2_ins-SL3Mut-1 in wt_ins-SL3Mut-1 plasmid – combination of uORF2_ins and wt-SL3Mut-1 mutations	This study
uORF2-ATF4-HA fusion	high copy hATF4-uORF2-ATF4-HA fusion in wt ATF4-HA Tag plasmid containing mutation in uORF2 Stop codon UGA to GA	This study
