# Supplementary material for: Stem-loop-induced ribosome queuing in the uORF2/ATF4 overlap fine-tunes stress-induced human ATF4 translational control
Source: Cell Rep. Author manuscript; Available in PMC 2024 Apr 30. (PMC11058473; doi:10.1016/j.celrep.2024.113976)
Supplement: SupplementaryMaterial [file NIHMS1986405-supplement-SupplementaryMaterial.zip › 1-s2.0-S2211124724003048-mmc2.xlsx]

## Sheet: Exp.1
Data S1. Raw data for Figures 6B-D and S6A-D.
Totals - STEM_DW										Totals - Mid
Name	CUG		STEM-Dw				ΔCT (target)	2 ΔCT	2 ΔCT	Name	CUG		STEM-Mid				ΔCT (target)	2 ΔCT	2 ΔCT
Control - DMSo	20.27	20.17	19.12	19.14	19.6567	-0.513333	0	0.702407	1	Control - DMSo	20.27	20.17	19.37	19.335	19.8517	-0.318333	0	0.803277	1
	20.22		19.09				0		1		20.22		19.16				0		1
	20.07		19.21						0		20.07		19.3						0
RNaseI - DMSo	29.19	29.275	31.65	31.685	32.3117	3.03667	3.55	8.08197	11.5061	RNaseI - DMSo	29.19	29.275	32.07	32.115	32.7417	3.46667	3.785	10.8649	13.5257
	29.36		31.69				3.55		11.5061		29.36		32.16				3.785		13.5257
	29.13		31.68						3.52432792922969		29.13		31.7						3.75762851046037
Control - TG(3h)	19.5	19.56	18.6	18.6233	19.2933	-0.266667	0	0.83235	1	Control - TG(3h)	19.5	19.56	19.04	19.065	19.735	0.175	0	1.12797	1
	19.62		18.61				0.246667		1.185		19.62		19.09				0.493333		1.40422
	19.47		18.66						0.244882879589664		19.47		18.85						0.489765759179328
RNaseI - TG(3h)	25.73	25.795	30.02	29.99	30.825	5.03	5.29667	31.8589	38.2759	RNaseI - TG(3h)	25.73	25.795	30.06	30.06	30.895	5.1	4.925	33.4311	29.6382
	25.86		30.03				5.54333		45.3568		25.86		30.06				5.41833		41.6184
	25.7		29.92						5.5032463345624		25.7		30.2						5.37915028071629
Control-DMSo-CHX (Noncrosslinked)	19.47	19.51	19.11	19.1767	19.5667	0.0566667	0	1.03976	1	Control-DMSo-CHX (Noncrosslinked)	19.47	19.51	19.38	19.425	19.815	0.305	0	1.23353	1
	19.55		19.19				0		1		19.55		19.47				0		1
	19.36		19.23						0		19.36		19.37						0
RNaseI-DMSo-CHX (Noncrosslinked)	30.21	30.3867	31.5	31.445	32.1083	1.72167	1.665	3.26983	3.14478	RNaseI-DMSo-CHX (Noncrosslinked)	30.21	30.3867	31.68	31.5933	32.2567	1.87	1.565	3.62122	2.93566
	30.44		31.42				1.665		3.14478		30.44		31.37				1.565		2.93566
	30.51		31.47						1.65295943723026		30.51		31.73						1.55368259415336
Control-TG-CHX (Noncrosslinked)	20.03	20.0133	18.66	18.805	18.805	-1.20833	0	0.435397	1	Control-TG-CHX (Noncrosslinked)	20.03	20.0133	18.66	18.805	18.805	-1.20833	0	0.435397	1
	19.97		18.8				-1.265		0.418746		19.97		18.8				-1.51333		0.352968
	20.04		18.81						-1.25585206492269		20.04		18.81						-1.50238955856363
RNaseI-TG-CHX (Noncrosslinked)	30.59	30.43	30.63	30.64	30.64	0.21	1.41833	1.15547	2.65383	RNaseI-TG-CHX (Noncrosslinked)	30.59	30.43	30.63	30.64	30.64	0.21	1.41833	1.15547	2.65383
	30.46		30.65				0.153333		1.11128		30.46		30.65				-0.095		0.936718
	30.4		30.99						0.152224492717904		30.4		30.99						-0.0943130009230431
	Spike										Spike
Control - DMSo	18.18	18.1567	18.65	18.6733	-0.516667					Control - DMSo	18.18	18.1567	18.65	18.6733	-0.516667
	18.11		18.64								18.11		18.64
	18.18		18.73								18.18		18.73
RNaseI - DMSo	18.14	18.1233	18.76	18.75	-0.626667					RNaseI - DMSo	18.14	18.1233	18.76	18.75	-0.626667
	18.14		18.78								18.14		18.78
	18.09		18.71								18.09		18.71
Control - TG(3h)	18.25	18.29	18.88	18.96	-0.67					Control - TG(3h)	18.25	18.29	18.88	18.96	-0.67
	18.31		18.98								18.31		18.98
	18.31		19.02								18.31		19.02
RNaseI - TG(3h)	18.31	18.29	19.04	19.125	-0.835					RNaseI - TG(3h)	18.31	18.29	19.04	19.125	-0.835
	18.25		19.12								18.25		19.12
	18.33		19.13								18.33		19.13
Control-DMSo-CHX (Noncrosslinked)	19.26	19.33	19.65	19.72	-0.39					Control-DMSo-CHX (Noncrosslinked)	19.26	19.33	19.65	19.72	-0.39
	19.33		19.75								19.33		19.75
	19.4		19.76								19.4		19.76
RNaseI-DMSo-CHX (Noncrosslinked)	17.97	17.9833	18.59	18.6467	-0.663333					RNaseI-DMSo-CHX (Noncrosslinked)	17.97	17.9833	18.59	18.6467	-0.663333
	17.95		18.73								17.95		18.73
	18.03		18.62								18.03		18.62
Control-TG-CHX (Noncrosslinked)	20.73	20.8	20.73	20.8	0					Control-TG-CHX (Noncrosslinked)	20.73	20.8	20.73	20.8	0
	20.81		20.81								20.81		20.81
	20.86		20.86								20.86		20.86
RNaseI-TG-CHX (Noncrosslinked)	20.38	20.37	20.38	20.37	0					RNaseI-TG-CHX (Noncrosslinked)	20.38	20.37	20.38	20.37	0
	20.36		20.36								20.36		20.36
	20.53		20.53								20.53		20.53

## Sheet: Exp.2
Totals - STEM_DW										Totals - Mid
Name	CUG		STEM-Dw				ΔCT (target)	2 ΔCT	2 ΔCT	Name	CUG		STEM-Mid				ΔCT (target)	2 ΔCT	2 ΔCT
Control - DMSo	20.88	20.8	19.33	19.3767	19.3667	-1.43333	0	0.372944	1	Control - DMSo	20.88	20.8	19.62	19.565	19.555	-1.245	0	0.424549	1
	20.7		19.37				0		1		20.7		19.58				0		1
	20.72		19.43						0		20.72		19.51						0
RNaseI - DMSo	31	30.995	32.6	32.325	33.0383	2.04333	3.47667	4.07997	10.9399	RNaseI - DMSo	31	30.995	32.35	32.26	32.9733	1.97833	3.22333	3.90149	9.18974
	30.99		32.07				3.47667		10.9399		30.99		32.17				3.22333		9.18974
	30.98		32.58						3,45152491097329		30.98		30.94						3,2000235751785
Control - TG(3h)	19.53	19.535	18.54	18.57	18.795	-0.74	0	0.600964	1	Control - TG(3h)	19.53	19.535	17.7	17.88	18.105	-1.43	0	0.373801	1
	19.54		18.57				0.693333		1.61141		19.54		18.06				-0.185		0.880465
	19.66		18.57						0,688319445333119		19.66		18.17						-0,183662159692253
RNaseI - TG(3h)	25.76	25.795	29.21	29.31	29.72	3.925	4.665	14.8936	24.7828	RNaseI - TG(3h)	25.76	25.795	29.06	29.16	29.57	3.775	5.205	13.4329	35.936
	25.83		29.62				5.35833		39.9351		25.83		29.26				5.02		31.6404
	25.6		29						5,31958417487015		25.6		29.09						4,98369752246
Control-DMSo-CHX (Noncrosslinked)	20.19	20.19	19.15	19.18	19.9333	-0.256667	0	0.838097	1	Control-DMSo-CHX (Noncrosslinked)	20.19	20.19	18.92	19.105	19.8583	-0.331667	0	0.79594	1
	20.19		19.21				0		1		20.19		19.29				0		1
	20.21		19.23						0		20.21		19.46						0
RNaseI-DMSo-CHX (Noncrosslinked)	30.95	30.98	31.67	31.76	32.2533	1.27333	1.53	2.40182	2.8658	RNaseI-DMSo-CHX (Noncrosslinked)	30.95	30.98	31.92	31.68	32.1733	1.19333	1.525	2.27317	2.85595
	30.82		31.69				1.53		2.8658		30.82		31.41				1.525		2.85595
	31.17		31.92						1,51893569907645		31.17		31.71						1,51397185692261
Control-TG-CHX (Noncrosslinked)	19.41	19.575	18.21	18.3	18.3	-1.275	0	0.415875	1	Control-TG-CHX (Noncrosslinked)	19.41	19.575	18.66	18.805	18.68	-0.895	0	0.540165	1
	19.58		18.31				-1.01833		0.496213		19.58		18.8				-0.563333		0.67865
	19.57		18.38						-1,01096918533302		19.57		18.81						-0,55925954933316
RNaseI-TG-CHX (Noncrosslinked)	30.28	29.875	30.14	30.1367	30.1367	0.261667	1.53667	1.19729	2.87897	RNaseI-TG-CHX (Noncrosslinked)	30.28	29.875	30.63	30.64	30.5333	0.658333	1.55333	1.57306	2.91218
	29.91		30.15				0.518333		1.42858		29.91		30.65				0.99		1.97635
	29.84		30.12						0,51458496994856		29.84		30.99						0,982840746461237
	Spike										Spike
Control - DMSo	20.03	19.835	20.11	19.825	0.01					Control - DMSo	20.03	19.835	20.11	19.825	0.01
	19.81		19.74								19.81		19.74
	19.86		19.91								19.86		19.91
RNaseI - DMSo	19.05	19.04	19.73	19.7533	-0.713333					RNaseI - DMSo	19.05	19.04	19.73	19.7533	-0.713333
	19.04		19.83								19.04		19.83
	19.03		19.7								19.03		19.7
Control - TG(3h)	20.1	20.11	20.34	20.335	-0.225					Control - TG(3h)	20.1	20.11	20.34	20.335	-0.225
	20.12		20.33								20.12		20.33
	19.84		20.13								19.84		20.13
RNaseI - TG(3h)	19.71	19.6367	20.07	20.0467	-0.41					RNaseI - TG(3h)	19.71	19.6367	20.07	20.0467	-0.41
	19.68		20.05								19.68		20.05
	19.52		20.02								19.52		20.02
Control-DMSo-CHX (Noncrosslinked)	19.21	19.2367	20	19.99	-0.753333					Control-DMSo-CHX (Noncrosslinked)	19.21	19.2367	20	19.99	-0.753333
	19.22		20.01								19.22		20.01
	19.28		19.96								19.28		19.96
RNaseI-DMSo-CHX (Noncrosslinked)	18.9	18.9333	19.48	19.4267	-0.493333					RNaseI-DMSo-CHX (Noncrosslinked)	18.9	18.9333	19.48	19.4267	-0.493333
	19		19.44								19		19.44
	18.9		19.36								18.9		19.36
Control-TG-CHX (Noncrosslinked)	20.94	20.925	20.94	20.925	0					Control-TG-CHX (Noncrosslinked)	20.94	20.925	20.73	20.8	0.125
	20.91		20.91								20.91		20.81
	21.06		21.06								21.06		20.86
RNaseI-TG-CHX (Noncrosslinked)	20.47	20.4767	20.47	20.4767	0					RNaseI-TG-CHX (Noncrosslinked)	20.47	20.4767	20.38	20.37	0.106667
	20.47		20.47								20.47		20.36
	20.49		20.49								20.49		20.53

## Sheet: Exp.3
Totals - STEM_DW										Totals - Mid
Name	CUG		STEM-Dw				ΔCT (target)	2 ΔCT	2 ΔCT	Name	CUG		STEM-Mid				ΔCT (target)	2 ΔCT	2 ΔCT
Control - DMSo	20.12	20.095	19.11	19.0967	19.69	-0.405	0	0.756771	1	Control - DMSo	20.12	20.095	19.46	19.455	20.0483	-0.0466667	0	0.968397	1
	20.07		19.04				0		1		20.07		19.36				0		1
	20.07		19.14						0		20.07		19.45						0
RNaseI - DMSo	30.22	30.395	32.28	31.925	32.405	2.01	2.415	3.98744	5.26902	RNaseI - DMSo	30.22	30.395	31.93	32.07	32.55	2.155	2.20167	4.40584	4.54962
	30.57		31.78				2.415		5.26902		30.57		32.21				2.20167		4.54962
	30.74		32.07						2,39753576030695		30.74		32.15						2,18574516174291
Control - TG(3h)	19.62	19.59	18.59	18.525	18.765	-0.825	0	0.566821	1	Control - TG(3h)	19.62	19.59	18.79	18.775	19.015	-0.575	0	0.673224	1
	19.56		18.52				-0.42		0.749		19.56		18.76				-0.528333		0.695194
	19.51		18.53						-0,41696274092295		19.51		18.83						-0,524512654256247
RNaseI - TG(3h)	26.39	26.425	30.2	30.2	30.7267	4.30167	5.12667	19.3004	34.0502	RNaseI - TG(3h)	26.39	26.425	30.1	29.945	30.4717	4.04667	4.62167	16.1942	24.0547
	26.46		30.22				4.70667		25.5036		26.46		29.79				4.09333		16.7227
	26.36		30.18						4,67263008081907		26.36		30.05						4,06373210994746
Control-DMSo-CHX (Noncrosslinked)	19.94	20.03	19.26	19.365	20.215	0.185	0	1.13576	1	Control-DMSo-CHX (Noncrosslinked)	19.94	20.03	19.4	19.47	20.32	0.29	0	1.22086	1
	20.12		19.47				0		1		20.12		19.54				0		1
	19.96		19.36						0		19.96		19.45						0
RNaseI-DMSo-CHX (Noncrosslinked)	31.32	31.315	32.76	32.76	33.91	2.595	2.41	5.96381	5.25093	RNaseI-DMSo-CHX (Noncrosslinked)	31.32	31.2367	32.04	32.1467	33.2967	2.06	1.77	4.12703	3.38041
	31.31		33.35				2.41		5.25093		31.31		32.41				1.77		3.38041
	31.08		34.41						2,39257191815311		31.08		31.99						1,757200122461
Control-TG-CHX (Noncrosslinked)	19.46	19.46	18.29	18.35	18.35	-1.11	0	0.465879	1	Control-TG-CHX (Noncrosslinked)	19.46	19.46	18.66	18.805	18.705	-0.755	0	0.594793	1
	19.46		18.4				-1.295		0.41019		19.46		18.8				-1.045		0.48719
	19.46		18.36						-1,28563511784576		19.46		18.81						-1,03744301015352
RNaseI-TG-CHX (Noncrosslinked)	30.39	30.375	30.33	30.4	30.4	0.025	1.135	1.01735	2.18373	RNaseI-TG-CHX (Noncrosslinked)	30.39	30.375	30.63	30.64	30.7533	0.378333	1.13333	1.29738	2.18122
	30.5		30.47				-0.16		0.895743		30.5		30.65				0.0883333		1.06267
	30.36		30.71						-0,158842948923028		30.36		30.99						0,0876945447179265
	Spike										Spike
Control - DMSo	19.5	19.4333	20.04	20.0267	-0.593333					Control - DMSo	19.5	19.4333	20.04	20.0267	-0.593333
	19.39		19.99								19.39		19.99
	19.41		20.05								19.41		20.05
RNaseI - DMSo	18.86	19	19.51	19.48	-0.48					RNaseI - DMSo	18.86	19	19.51	19.48	-0.48
	19.16		19.45								19.16		19.45
	18.98		19.48								18.98		19.48
Control - TG(3h)	20.08	20.0667	20.35	20.3067	-0.24					Control - TG(3h)	20.08	20.0667	20.35	20.3067	-0.24
	20.02		20.21								20.02		20.21
	20.1		20.36								20.1		20.36
RNaseI - TG(3h)	19.51	19.5167	20.08	20.0433	-0.526667					RNaseI - TG(3h)	19.51	19.5167	20.08	20.0433	-0.526667
	19.52		20.03								19.52		20.03
	19.52		20.02								19.52		20.02
Control-DMSo-CHX (Noncrosslinked)	19.17	19.225	20.04	20.075	-0.85					Control-DMSo-CHX (Noncrosslinked)	19.17	19.225	20.04	20.075	-0.85
	18.89		20.02								18.89		20.02
	19.28		20.11								19.28		20.11
RNaseI-DMSo-CHX (Noncrosslinked)	18.91	18.89	20.11	20.04	-1.15					RNaseI-DMSo-CHX (Noncrosslinked)	18.91	18.89	20.11	20.04	-1.15
	18.81		19.98								18.81		19.98
	18.95		20.03								18.95		20.03
Control-TG-CHX (Noncrosslinked)	20.81	20.9	20.81	20.9	0					Control-TG-CHX (Noncrosslinked)	20.81	20.9	20.73	20.8	0.1
	20.9		20.9								20.9		20.81
	20.99		20.99								20.99		20.86
RNaseI-TG-CHX (Noncrosslinked)	20.31	20.2567	20.31	20.2567	0					RNaseI-TG-CHX (Noncrosslinked)	20.31	20.2567	20.38	20.37	-0.113333
	20.23		20.23								20.23		20.36
	20.23		20.23								20.23		20.53

## Sheet: Fig 6B
ATF4-STEM-DOWN -HCHO
Exp.1	Exp.2	Exp.3	Sample	HCHO-Crosslinked				Anova: Single Factor	HCHO
1	1	1	Control - DMSo	1	0
11.5061	10.9399	5.26902	RNaseI - DMSo	11.223	0.283114			SUMMARY
1.185	1.61141	0.749	Control - TG(3h)	1.1818	0.352083			Groups	Count	Sum	Average	Variance
45.3568	39.9351	25.5036	RNaseI - TG(3h)	42.6459	2.71086			1	2	2	1	0
								11.506	2	16.209	8.1045	16.0801
								1.185	2	2.36	1.18	0.371522
								45.357	2	65.439	32.7195	104.127
								ANOVA
								Source of Variation	SS	df	MS	F	P-value	F crit
								Between Groups	1352.61	3	450.87	14.9569	0.0122129	6.59138
								Within Groups	120.579	4	30.1446
								Total	1473.19	7
			Bonferroni adj. alpha	0.0125
HCHO Compiled
ATF4-STEM-Down
Control - DMSo	RNaseI - DMSo	Control - TG(3h)	RNaseI - TG(3h)
1	11.506	1.185	45.357
1	10.94	1.611	39.935
1	5.269	0.749	25.504
	0.000765451		0.00381448
			0.0114147

## Sheet: Fig 6C
ATF4-STEM-DOWN - CHX
Exp.1	Exp.2	Exp.3	Sample	STEM-CHX			Anova: Single Factor	CHX
1	1	1	Control - DMSo - CHX (Noncrosslinked)	1	0
3.14478	2.8658	5.25093	RNaseI - DMSo -CHX (Noncrosslinked)	3.75383	0.139493		SUMMARY
1	1	1	Control - TG - CHX (Noncrosslinked)	1	0		Groups	Count	Sum	Average	Variance
2.65383	2.87897	2.18373	RNaseI - TG -CHX (Noncrosslinked)	2.57218	0.289646		1	2	2	1	0
							3.145	2	6.117	3.0585	0.0741125
							1	2	2	1	0
							2.654	2	5.063	2.5315	0.241512
							ANOVA
							Source of Variation	SS	df	MS	F	P-value	F crit
							Between Groups	6.72178	3	2.24059	28.3956	0.00371468	6.59138
							Within Groups	0.315625	4	0.0789062
							Total	7.0374	7
			Bonferroni adj. alpha	0.0125
CHX Compiled
ATF4-STEM-Down
Control - DMSo - CHX (Noncrosslinked)	RNaseI - DMSo -CHX (Noncrosslinked)	Control - TG - CHX (Noncrosslinked)	RNaseI - TG -CHX (Noncrosslinked)
1	3.145	1	2.654
1	2.866	1	2.879
1	5.251	1	2.184
	0.00030439		0.0015461
			0.204435

## Sheet: Sup. Fig. 6A
ATF4-Mid-HCHO									Anova: Single Factor	HCHO
Exp.1	Exp.2	Exp.3	Sample	HCHO-Crosslinked
1	1	1	Control - DMSo	1	0				SUMMARY
13.5257	9.18974	4.54962	RNaseI - DMSo	11.3577	2.16797				Groups	Count	Sum	Average	Variance
1.40422	0.880465	0.695194	Control - TG(3h)	0.993292	0.300251				1	2	2	1	0
41.6184	31.6404	16.7227	RNaseI - TG(3h)	36.6294	4.98899				13.526	2	18.19	9.095	0.01805
									1.404	2	1.575	0.7875	0.0171125
									ANOVA
									Source of Variation	SS	df	MS	F	P-value	F crit
									Between Groups	89.7258	2	44.8629	3827.62	7.75333e-06	9.55209
									Within Groups	0.0351625	3	0.0117208
									Total	89.761	5
									Total	1223.93	7
			Bonferroni adj. alpha	0.0125
ATF4-Mid-HCHO
	Control - DMSo	RNaseI - DMSo	Control - TG(3h)	RNaseI - TG(3h)
	1	13.526	1.404	41.618
	1	9.19	0.88	31.64
	1	4.55	0.695	16.723
		0.00769327	0.0540449	0.00243001
				0.0433443

## Sheet: Sup. Fig. 6B
ATF4-Mid-CHX
Exp.1	Exp.2	Exp.3	Sample	Mid-CHX				Anova: Single Factor	CHX
1	1	1	Control - DMSo - CHX (Noncrosslinked)	1	0
2.93566	2.85595	3.38041	RNaseI - DMSo -CHX (Noncrosslinked)	3.05734	0.230753			SUMMARY
1	1	1	Control - TG - CHX (Noncrosslinked)	1	0			Groups	Count	Sum	Average	Variance
2.65383	2.91218	2.18122	RNaseI - TG -CHX (Noncrosslinked)	2.58241	0.302655			1	2	2	1	0
								2.936	2	6.236	3.118	0.137288
								1	2	2	1	0
								2.654	2	5.093	2.5465	0.267181
								ANOVA
								Source of Variation	SS	df	MS	F	P-value	F crit
								Between Groups	7.04089	3	2.34696	23.2104	0.00543224	6.59138
								Within Groups	0.404468	4	0.101117
								Total	7.44536	7
			Bonferroni adj. alpha	0.0125
HCHO Compiled
ATF4-Mid
	Control - DMSo - CHX (Noncrosslinked)	RNaseI - DMSo -CHX (Noncrosslinked)	Control - TG - CHX (Noncrosslinked)	RNaseI - TG -CHX (Noncrosslinked)
	1	2.936	1	2.654
	1	2.856	1	2.912
	1	3.38	1	2.181
		8.56723e-06		0.00178547
				0.152216

## Sheet: SL3(mut)_DMSo
Totals - STEM_DOWN										Totals - Mid										Totals - HA-Tag
Name	CUG		STEM-Dw				ΔCT (target)	2 ΔCT	2 ΔCT	Name	CUG		Mid				ΔCT (target)	2 ΔCT	2 ΔCT	Name	CUG		HA-Tag			ΔCT (target)	2 ΔCT	2 ΔCT
Control - DMSo	16.69	16.655	15.51	15.53	15.53	-1.125	0	0.461095	1	Control - DMSo	16.69	16.655	15.94	15.795	15.795	-0.86	0	0.553333	1	Control - DMSo	16.69	16.655	17.33	17.345	0.69	0	1.60771	1
WT	16.62		15.53				0		1	WT	16.62		15.77				0		1	WT	16.62		17.27
	16.83		15.55						0		16.83		15.82						0		16.83		17.36
RNaseI - DMSo	21.93	21.68	24.84	24.72	24.8933	3.21333	4.33833	9.12672	19.7936	RNaseI - DMSo	21.93	21.68	23.41	23.4367	23.61	1.93	2.79	3.77387	6.82025	RNaseI - DMSo	21.93	21.68	23.93	23.955	2.275	1.585	4.7851	2.97634
WT	21.68		24.7				4.33833		19.7936	WT	21.68		23.49				2.79		6.82025	WT	21.68		23.98
	21.68		24.62						4,30696037548585		21.68		23.41						2,7698239218453		21.68		23.87
Control - DMSo	16.74	16.74	15.44	15.4433	15.2983	-1.44167	0	0.370812	1	Control - DMSo	16.74	16.74	15.66	15.7333	15.5883	-1.15167	0	0.452711	1	Control - DMSo	16.74	16.74	17.27	17.2633	0.523333	0	1.43351	1
WT	16.96		15.49				-0.316667		0.804198	WT	16.96		15.78				-0.291667		0.818153	WT	16.96		17.27
	16.52		15.4						-0,314376669743491		16.52		15.76						-0,289557458974267		16.52		17.25
RNaseI - DMSo	21.58	21.58	24.12	24.1767	24.1867	2.60667	4.04833	6.01188	16.2128	RNaseI - DMSo	21.58	21.58	23.19	23.22	23.23	1.65	2.80167	3.11249	6.87522	RNaseI - DMSo	21.58	21.58	23.41	23.3867	1.80667	1.28333	3.46679	2.4184
WT	21.6		24.19				3.73167		13.0383	WT	21.6		23.22				2.51		5.62498	WT	21.6		23.4
	21.56		24.22						3,70468086081937		21.56		23.22						2,49184876123		21.56		23.35
Control - DMSo	17.34	17.34	15.98	15.9733	15.6833	-1.65667	0	0.319816	1	Control - DMSo	17.34	17.34	16.22	16.235	15.945	-1.395	0	0.382913	1	Control - DMSo	17.34	17.34	17.76	17.7667	0.426667	0	1.34125	1
WT	17.47		15.87				-0.531667		0.693601	WT	17.47		16.15				-0.535		0.692012	WT	17.47		17.8
	17.34		16.07						-0,527821882358809		17.34		16.25						-0,531131110461373		17.34		17.74
RNaseI - DMSo	22.09	21.875	24.5	24.44	24.2667	2.39167	4.04833	5.1851	16.2128	RNaseI - DMSo	22.09	21.875	23.62	23.625	23.4517	1.57667	2.97167	2.95932	7.72844	RNaseI - DMSo	22.09	21.875	23.85	23.7733	1.89833	1.47167	3.69252	2.75304
WT	21.87		24.4				3.51667		11.2452	WT	21.87		23.45				2.43667		5.34817	WT	21.87		23.74
	21.88		24.42						3,49123564820405		21.88		23.63						2,41904574297362		21.88		23.73
Control - DMSo	16.13	16.0467	15.07	15.07	15.055	-0.991667	0	0.505402	1	Control - DMSo	16.13	16.0467	15.26	15.2167	15.2017	-0.845	0	0.559074	1	Control - DMSo	16.13	16.0467	16.44	16.5767	0.53	0	1.4401	1
Mut-STEM	16.05		15.05				0.133333		1.09609	Mut-STEM	16.05		15.19				0.015		1.01038	Mut-STEM	16.05		16.58
	15.96		15.09						0,132369124102523		15.96		15.2						0,0148915264615345		15.96		16.71
RNaseI - DMSo	22.75	22.545	24.22	24.19	23.49	0.945	1.93667	1.91609	3.79122	RNaseI - DMSo	22.75	22.545	23.16	23.1133	22.4133	-0.131667	0.713333	0.913379	1.63374	RNaseI - DMSo	22.75	22.545	23.84	23.835	1.29	0.76	2.42952	1.68705
Mut-STEM	22.54		24.18				2.07		4.15552	Mut-STEM	22.54		23.08				0.728333		1.65069	Mut-STEM	22.54		23.83
	22.55		24.17						2,05503065169167		22.55		23.1						0,723066340410037		22.55		23.67
Control - DMSo	15.87	16.09	15.19	15.185	15.3517	-0.738333	0	0.601654	1	Control - DMSo	15.87	16.09	15.15	15.1867	15.3533	-0.736667	0	0.602344	1	Control - DMSo	15.87	16.09	16.5	16.56	0.47	0	1.38185	1
Mut-STEM	16.09		15.18				0.386667		1.30484	Mut-STEM	16.09		15.21				0.123333		1.08858	Mut-STEM	16.09		16.55
	16.09		15.07						0,383870459897317		16.09		15.2						0,122441439794837		16.09		16.63
RNaseI - DMSo	21.97	21.6967	23.73	23.5833	23.7883	2.09167	2.83	4.21795	7.01058	RNaseI - DMSo	21.97	21.6967	22.63	22.6567	22.8617	1.165	1.90167	2.22928	3.701	RNaseI - DMSo	21.97	21.6967	23.35	23.2967	1.6	1.13	3.00722	2.17623
Mut-STEM	21.67		23.59				3.21667		9.14768	Mut-STEM	21.67		22.67				2.025		4.02882	Mut-STEM	21.67		23.31
	21.45		23.43						3,19340511897337		21.45		22.67						2,01035607230707		21.45		23.23
Control - DMSo	16.39	16.37	15.21	15.2633	15.0983	-1.27167	0	0.41683	1	Control - DMSo	16.39	16.37	15.45	15.47	15.305	-1.065	0	0.480531	1	Control - DMSo	16.39	16.37	16.97	16.98	0.61	0	1.5216	1
Mut-STEM	16.35		15.28				-0.146667		0.904	Mut-STEM	16.35		15.5				-0.205		0.868431	Mut-STEM	16.35		17
	16.09		15.3						-0,145606036512774		16.09		15.46						-0,20351752830763		16.09		16.97
RNaseI - DMSo	22.01	21.87	23.65	23.64	23.75	1.88	3.15167	3.64623	8.74753	RNaseI - DMSo	22.01	21.87	22.91	22.9333	23.0433	1.17333	2.23833	2.2421	4.66587	RNaseI - DMSo	22.01	21.87	23.28	23.2633	1.39333	0.783333	2.60857	1.71436
Mut-STEM	21.84		23.55				3.005		7.90776	Mut-STEM	21.84		22.92				2.03333		4.05199	Mut-STEM	21.84		23.31
	21.9		23.72						2,98326913446062		21.9		22.97						2,01862914256348		21.9		23.2
	Spike										Spike
Control - DMSo	22.9	22.85	0	0						Control - DMSo	22.9	22.85	0	0
WT	22.8									WT	22.8
	23.42										23.42
RNaseI - DMSo	22.68	22.6767	0.173333	-0.173333						RNaseI - DMSo	22.68	22.6767	0.173333	-0.173333
WT	22.66									WT	22.66
	22.69										22.69
Control - DMSo	22.96	22.995	0	0.145						Control - DMSo	22.96	22.995	0	0.145
WT	22.75									WT	22.75
	23.03										23.03
RNaseI - DMSo	22.95	22.84	0.155	-0.01						RNaseI - DMSo	22.95	22.84	0.155	-0.01
WT	22.83									WT	22.83
	22.74										22.74
Control - DMSo	23.12	23.14	0	0.29						Control - DMSo	23.12	23.14	0	0.29
WT	22.87									WT	22.87
	23.16										23.16
RNaseI - DMSo	23.09	23.0233	0.116667	0.173333						RNaseI - DMSo	23.09	23.0233	0.116667	0.173333
WT	22.96									WT	22.96
	23.02										23.02
Control - DMSo	22.91	22.865	0	0.015						Control - DMSo	22.91	22.865	0	0.015
Mut-STEM	22.54									Mut-STEM	22.54
	22.82										22.82
RNaseI - DMSo	23.7	23.55	-0.685	0.7						RNaseI - DMSo	23.7	23.55	-0.685	0.7
Mut-STEM	23.54									Mut-STEM	23.54
	23.56										23.56
Control - DMSo	22.72	22.6833	0	-0.166667						Control - DMSo	22.72	22.6833	0	-0.166667
Mut-STEM	22.7									Mut-STEM	22.7
	22.63										22.63
RNaseI - DMSo	22.79	22.645	0.0383333	-0.205						RNaseI - DMSo	22.79	22.645	0.0383333	-0.205
Mut-STEM	22.67									Mut-STEM	22.67
	22.62										22.62
Control - DMSo	23	23.015	0	0.165						Control - DMSo	23	23.015	0	0.165
Mut-STEM	22.9									Mut-STEM	22.9
	23.03										23.03
RNaseI - DMSo	23.6	22.74	0.275	-0.11						RNaseI - DMSo	23.6	22.74	0.275	-0.11
Mut-STEM	22.79									Mut-STEM	22.79
	22.69										22.69

## Sheet: SL3(mut)_Tg
Totals - STEM_DOWN										Totals - Mid										Totals - HA-Tag
Name	CUG		STEM-Dw				ΔCT (target)	2 ΔCT	2 ΔCT	Name	CUG		Mid				ΔCT (target)	2 ΔCT	2 ΔCT	Name	CUG		HA-Tag			ΔCT (target)	2 ΔCT	2 ΔCT
Control - TG(3h)	17.05	17.025	15.95	15.685	15.685	-1.34	0	0.397683	1	Control - TG(3h)	17.05	17.025	15.97	15.9867	15.9867	-1.03833	0	0.48943	1	Control - TG(3h)	17.05	17.025	17.94	18.07	1.045	0	2.05259	1
WT	16.85		15.7				0		1	WT	16.85		15.93				0		1	WT	16.85		18.07
	17		15.67						0		17		16.06						0		17		18.07
RNaseI - TG(3h)	21.64	21.5933	24.76	24.77	24.77	3.17667	4.51667	8.89932	22.3779	RNaseI - TG(3h)	21.64	21.5933	23.19	23.2567	23.2567	1.66333	2.70167	3.14118	6.41802	RNaseI - TG(3h)	21.64	21.5933	24.66	24.6767	3.08333	2.03833	8.34572	4.06595
WT	21.57		25				4.51667		22.3779	WT	21.57		23.27				2.70167		6.41802	WT	21.57		24.67
	21.57		24.78						4,48400407897298		21.57		23.31						2,68212937712737		21.57		24.7
Control - TG(3h)	16.64	16.965	15.45	15.47	15.47	-1.495	0	0.357449	1	Control - TG(3h)	16.64	16.965	15.66	15.685	15.685	-1.28	0	0.414446	1	Control - TG(3h)	16.64	16.965	17.52	17.68	0.715	0	1.63561	1
WT	16.94		15.49				-0.155		0.89883	WT	16.94		15.52				-0.241667		0.846793	WT	16.94		17.66
	16.99		15.3						-0,153879106769184		16.99		15.71						-0,239919037435822		16.99		17.7
RNaseI - TG(3h)	21.28	21.32	24.45	24.47	24.47	3.15	4.645	8.7375	24.444	RNaseI - TG(3h)	21.28	21.32	23.07	23.0333	23.0333	1.71333	2.99333	3.25113	7.84453	RNaseI - TG(3h)	21.28	21.32	24.4	24.3833	3.06333	2.34833	8.23164	5.03276
WT	21.35		24.53				4.49		21.971	WT	21.35		23.02				2.75167		6.64269	WT	21.35		24.39
	21.33		24.43						4,45753025415247		21.33		23.01						2,73176779866583		21.33		24.36
Control - TG(3h)	16.96	16.92	15.45	15.49	15.49	-1.43	0	0.373801	1	Control - TG(3h)	16.96	16.92	15.77	15.76	15.76	-1.16	0	0.450122	1	Control - TG(3h)	16.96	16.92	17.51	17.5567	0.636667	0	1.54978	1
WT	16.72		15.56				-0.09		0.939947	WT	16.72		15.61				-0.121667		0.919686	WT	16.72		17.6
	16.88		15.46						-0,0893491587692049		16.88		15.75						-0,120786825743554		16.88		17.56
RNaseI - TG(3h)	21.26	21.225	24.63	24.6533	24.6533	3.42833	4.85833	10.582	28.3092	RNaseI - TG(3h)	21.26	21.225	23.09	23.0533	23.0533	1.82833	2.98833	3.51887	7.81758	RNaseI - TG(3h)	21.26	21.225	24.74	24.715	3.49	2.85333	11.0407	7.12406
WT	21.19		24.73				4.76833		26.6092	WT	21.19		23				2.86667		7.18972	WT	21.19		24.84
	21.39		24.6						4,73385080071649		21.39		23.07						2,84593616820425		21.39		24.69
Control - TG(3h)	16.35	16.44	15.5	15.4433	15.4433	-0.996667	0	0.503667	1	Control - TG(3h)	16.35	16.44	15.56	15.47	15.47	-0.97	0	0.512994	1	Control - TG(3h)	16.35	16.44	17.53	17.5	1.06	0	2.07388	1
Mut-STEM	16.43		15.41				0.343333		1.2665	Mut-STEM	16.43		15.38				0.0683333		1.04815	Mut-STEM	16.43		17.46
	16.54		15.42						0,340850494563996		16.54		15.47						0,0678391761025431		16.54		17.51
RNaseI - TG(3h)	22.45	22.4267	24.19	24.1633	24.1633	1.73667	2.73333	3.30376	6.55941	RNaseI - TG(3h)	22.45	22.4267	22.71	22.745	22.745	0.318333	1.28833	1.2449	2.42674	RNaseI - TG(3h)	22.45	22.4267	24.67	24.67	2.24333	1.18333	4.68195	2.25758
Mut-STEM	22.43		24.14				3.07667		8.30752	Mut-STEM	22.43		22.56				1.35667		2.54357	Mut-STEM	22.43		24.67
	22.4		24.16						3,05441753866572		22.4		22.78						1,34685583774318		22.4		24.59
Control - TG(3h)	16.29	16.28	15.13	15.13	15.13	-1.15	0	0.45323	1	Control - TG(3h)	16.29	16.28	15.25	15.24	15.24	-1.04	0	0.488869	1	Control - TG(3h)	16.29	16.28	17.09	17.1667	0.886667	0	1.8407	1
Mut-STEM	16.28		15.11				0.19		1.13968	Mut-STEM	16.28		16.07				-0.00166667		0.998854	Mut-STEM	16.28		17.23
	16.27		15.15						0,188626001846095		16.27		15.23						-0,0016546140512819		16.27		17.18
RNaseI - TG(3h)	22.11	21.95	23.68	23.7133	23.7133	1.76333	2.91333	3.36494	7.42435	RNaseI - TG(3h)	22.11	21.95	22.18	22.1733	22.1733	0.223333	1.26333	1.16612	2.38534	RNaseI - TG(3h)	22.11	21.95	24.23	24.12	2.17	1.28333	4.45155	2.4184
Mut-STEM	21.96		23.76				3.10333		8.46137	Mut-STEM	21.96		22.15				1.26167		2.38261	Mut-STEM	21.96		24.12
	21.78		23.7						3,08089136348623		21.78		22.19						1,25254283682013		21.78		24.12
Control - TG(3h)	16.12	16.13	15.18	15.19	15.19	-0.94	0	0.523695	1	Control - TG(3h)	16.12	16.13	15.28	15.27	15.27	-0.86	0	0.553333	1	Control - TG(3h)	16.12	16.13	17.04	17.1033	0.973333	0	1.95382	1
Mut-STEM	16.39		15.27				0.4		1.31686	Mut-STEM	16.39		15.12				0.178333		1.13056	Mut-STEM	16.39		17.1
	16.14		15.12						0,397107372307567		16.14		15.26						0,177043703487122		16.14		17.17
RNaseI - TG(3h)	21.91	22.115	23.75	23.7567	23.7567	1.64167	2.58167	3.09469	5.90934	RNaseI - TG(3h)	21.91	22.115	23.11	22.5767	22.5767	0.461667	1.32167	1.37395	2.48304	RNaseI - TG(3h)	21.91	22.115	24.36	24.355	2.24	1.26667	4.67123	2.39082
Mut-STEM	22.09		23.81				2.98167		7.7818	Mut-STEM	22.09		22.26				1.5		2.80724	Mut-STEM	22.09		24.44
	22.14		23.71						2,96010453774268		22.14		22.36						1,48915264615339		22.14		24.35
	Spike										Spike
Control - TG(3h)	21.07	21.03								Control - TG(3h)	21.07	21.03
WT	20.7									WT	20.7
	20.99										20.99
RNaseI - TG(3h)	20.56	20.4167								RNaseI - TG(3h)	20.56	20.4167
WT	20.29									WT	20.29
	20.4										20.4
Control - TG(3h)	20.71	20.845								Control - TG(3h)	20.71	20.845
WT	20.84									WT	20.84
	20.85										20.85
RNaseI - TG(3h)	20.5	20.4833								RNaseI - TG(3h)	20.5	20.4833
WT	20.48									WT	20.48
	20.47										20.47
Control - TG(3h)	20.56	20.5667								Control - TG(3h)	20.56	20.5667
WT	20.65									WT	20.65
	20.49										20.49
RNaseI - TG(3h)	20.3	20.32								RNaseI - TG(3h)	20.3	20.32
WT	20.51									WT	20.51
	20.34										20.34
Control - TG(3h)	20.61	20.595								Control - TG(3h)	20.61	20.595
Mut-STEM	20.46									Mut-STEM	20.46
	20.58										20.58
RNaseI - TG(3h)	20.33	20.31								RNaseI - TG(3h)	20.33	20.31
Mut-STEM	20.29									Mut-STEM	20.29
	20.46										20.46
Control - TG(3h)	20.22	20.375								Control - TG(3h)	20.22	20.375
Mut-STEM	20.37									Mut-STEM	20.37
	20.38										20.38
RNaseI - TG(3h)	20.58	20.41								RNaseI - TG(3h)	20.58	20.41
Mut-STEM	20.41									Mut-STEM	20.41
	20.41										20.41
Control - TG(3h)	20.29	20.41								Control - TG(3h)	20.29	20.41
Mut-STEM	20.53									Mut-STEM	20.53
	20.41										20.41
RNaseI - TG(3h)	20.24	20.24								RNaseI - TG(3h)	20.24	20.24
Mut-STEM	20.24									Mut-STEM	20.24
	20.39										20.39

## Sheet: Fig 6D
ATF4-STEM-Down Non-stress
Exp.1	Exp.2	Exp.3	Sample	ATF4-STEM-Dw(DMSo)
1	1	1	Control - WT	1	0
19.7936	16.2128	16.2128	RNaseI - WT	17.4064	1.68801
1.096	1.305	0.904	Control - Mut	1.10167	0.163757
4.156	9.148	7.908	RNaseI - Mut	7.07067	2.12224
ATF4-STEM-Down - stress
Exp.1	Exp.2	Exp.3	Sample	ATF4-STEM-Dw(TG)
1	1	1	Control - WT	1	0
22.3779	24.444	28.3092	RNaseI - WT	25.0437	2.45829
1.267	1.14	1.317	Control - Mut	1.24133	0.0745043
8.308	8.461	7.782	RNaseI - Mut	8.18367	0.290808
ATF4-STEM-Down
Control - WT-DMSo	RNaseI - WT-DMSo	Control - Mut-DMSo	RNaseI - Mut-DMSo	Control - WT-Tg	RNaseI - WT-Tg	Control - Mut-Tg	RNaseI - Mut-Tg
1	19.794	1.096	4.156	1	22.3779	1.267	8.308
1	16.213	1.305	9.148	1	24.444	1.14	8.461
1	16.213	0.904	7.908	1	28.3092	1.317	7.782
	0.000162342	0.429518	0.000607573		0.000158356	0.0101765	5.21211e-06
			0.011718				0.000649653
				Bonferroni adj. alpha	0.0125
Anova: Single Factor
SUMMARY
Groups	Count	Sum	Average	Variance
1	2	2	1	0
17.568	2	29.5346	14.7673	0.0758613
1	2	2	1	0
6.07426	2	14.0674	7.03372	0.0845819
ANOVA
Source of Variation	SS	df	MS	F	P-value	F crit
Between Groups	255.848	3	85.2826	2126.17	7.36285e-07	6.59138
Within Groups	0.160443	4	0.0401108
Total	256.008	7
Anova: Single Factor
SUMMARY
Groups	Count	Sum	Average	Variance
1	2	2	1	0
22.3779	2	52.7532	26.3766	7.46989
1	2	2	1	0
6.55941	2	13.3337	6.66685	1.14763
ANOVA
Source of Variation	SS	df	MS	F	P-value	F crit
Between Groups	870.323	3	290.108	134.659	0.000179648	6.59138
Within Groups	8.61753	4	2.15438
Total	878.941	7

[truncated: 2 more sheets: Sup. Fig 6C, Sup. Fig 6D -Endo Vs Endo + Exo]
